# Supplementary material for: Telemedicine Use and the Perceived Risk of COVID-19: Patient Experience
Source: Int J Environ Res Public Health. 2023 Feb 9;20(4):3061. doi: 10.3390/ijerph20043061 (PMC9960459; doi:10.3390/ijerph20043061)
Supplement: Supplementary file 1 [file ijerph-20-03061-s001.zip]

Archive with 1 entries (1 files):
- ijerph-2142885-supplementary.pdf
